# Supplementary material for: Exploring the Wnt Pathway as a Therapeutic Target for Prostate Cancer
Source: Biomolecules. 2022 Feb 15;12(2):309. doi: 10.3390/biom12020309 (PMC8869457; doi:10.3390/biom12020309)
Supplement: Supplementary file 1 [file biomolecules-12-00309-s001.zip]

Archive with 10 entries (10 files):
- Table S1.pdf
- Table S2.pdf
- Table S3.pdf
- Table S4.pdf
- Table S5.xlsx
- Table S6.xlsx
- Figure S1.pdf
- Figure S2.pdf
- Figure S3.pdf
- Figure S4.pdf
