# Supplementary material for: Exploring the Wnt Pathway as a Therapeutic Target for Prostate Cancer
Source: Biomolecules. 2022 Feb 15;12(2):309. doi: 10.3390/biom12020309 (PMC8869457; doi:10.3390/biom12020309)
Supplement: Supplementary file 1 [file biomolecules-12-00309-s001.zip › Table S5.xlsx]

## Sheet: table
Study of Origin	Sample ID	CTNNB1 mutation	Sample	Annotation	Functional Impact	Mutation Type	Variant Type	Copy #	COSMIC	MS	Center	Chromosome	Start Pos	End Pos	Ref	Var	HGVSg	HGVSc	Allele Freq (T)	Variant Reads	Ref Reads	# Mut in Sample	ClinVar	Fraction Genome Altered	Fusion	Radical Prostatectomy Gleason Score for Prostate Cancer	Metastatic Site	Mutation Burden	Normal Genome Coverage	Oncotree Code	Ploidy	Purity	Reviewed Gleason Category	Number of Samples Per Patient	Sample Type	Sex	Somatic Status	Tumor Genome Coverage	Abiraterone (ABI) and Enzalutamide (ENZA) Exposure Status	Age at Diagnosis	Age At Procurement	AR Score (Capture)	AR Score (PolyA)	AR Score	Capture ARV7 SRPM spliced reads per million	Chemo Regimen Category	ETS Fusion Details	ETS Fusion SEQ	Radical Prostatectomy Gleason Score for Prostate Cancer
Metastatic Prostate Adenocarcinoma (SU2C/PCF Dream Team, PNAS 2019)	SC_9019-Tumor	S45F	Metastatic	OncoKB: Likely Oncogenic, level NA;CIViC: Diagnostic: 7, Predictive: 1, Prognostic: 1;MyCancerGenome: present;CancerHotspot: yes;3DHotspot: no	MutationAssessor: impact: medium, score: 2.565;SIFT: impact: deleterious, score: 0;Polyphen-2: impact: probably_damaging, score: 0.928	Missense_Mutation	SNP	Diploid	817	Somatic	broad.mit.edu	3	41266137	41266137	C	T	3:g.41266137C>T	ENST00000349496.5:c.134C>T	0.2	50	198	56	Pathogenic/Likely_pathogenic,_other	0.1334						PRAD				1		Male	Matched		Exposed	74.9	85.8	0.34774	0.400262	0.400262	0.460033	abiraterone+Dutasteride	RP11-356O9.1-ETV1	Positive	6
Metastatic Prostate Adenocarcinoma (SU2C/PCF Dream Team, PNAS 2019)	SC_9056_T	S45F	Metastatic	OncoKB: Likely Oncogenic, level NA;CIViC: Diagnostic: 7, Predictive: 1, Prognostic: 1;MyCancerGenome: present;CancerHotspot: yes;3DHotspot: no	MutationAssessor: impact: medium, score: 2.565;SIFT: impact: deleterious, score: 0;Polyphen-2: impact: probably_damaging, score: 0.928	Missense_Mutation	SNP	Diploid	817	Somatic	broad.mit.edu	3	41266137	41266137	C	T	3:g.41266137C>T	ENST00000349496.5:c.134C>T	0.3	110	258	54	Pathogenic/Likely_pathogenic,_other	0.1196						PRAD				2		Male	Matched		Exposed		60	0.600456	0.590077	0.590077	0.0987526	pharmacodynamic abiraterone	TMPRSS2-ERG	Positive	7
Metastatic Prostate Adenocarcinoma (SU2C/PCF Dream Team, PNAS 2019)	SC_9091-TM	S37C	Metastatic	OncoKB: Likely Oncogenic, level NA;CIViC: Predictive: 1;MyCancerGenome: present;CancerHotspot: yes;3DHotspot: no	MutationAssessor: impact: medium, score: 2.66;SIFT: impact: deleterious, score: 0;Polyphen-2: impact: probably_damaging, score: 1	Missense_Mutation	SNP	Diploid	493	Somatic	broad.mit.edu	3	41266113	41266113	C	G	3:g.41266113C>G	ENST00000349496.5:c.110C>G	0.09	22	219	45	Pathogenic/Likely_pathogenic	0.0826						PRAD				1		Male	Matched		Naive	59.3	60	0.513167	0.51775	0.51775	1.2531	Other: Provenge		Negative	UNK
Prostate Adenocarcinoma (TCGA, Firehose Legacy)	TCGA-CH-5752-01	S45P	Primary	OncoKB: Likely Oncogenic, level NA;CIViC: Diagnostic: 2, Prognostic: 1;MyCancerGenome: present;CancerHotspot: yes;3DHotspot: no	MutationAssessor: impact: medium, score: 2.215;SIFT: impact: deleterious, score: 0;Polyphen-2: impact: possibly_damaging, score: 0.905	Missense_Mutation	SNP	Diploid	817	Somatic	broad.mit.edu	3	41266136	41266136	T	C	3:g.41266136T>C	ENST00000349496.5:c.133T>C	0.05	5	105	56	Pathogenic/Likely_pathogenic	0.0319						PRAD				1	Primary	Male	Matched
Metastatic Prostate Adenocarcinoma (SU2C/PCF Dream Team, PNAS 2019)	MO_1012-Tumor-Subcutaneous_nodule	T41A	Metastatic	OncoKB: Oncogenic, level NA;CIViC: Diagnostic: 2, Predictive: 3, Prognostic: 1;MyCancerGenome: not present;CancerHotspot: yes;3DHotspot: no	MutationAssessor: impact: medium, score: 2.68;SIFT: impact: deleterious, score: 0;Polyphen-2: impact: possibly_damaging, score: 0.694	Missense_Mutation	SNP	Diploid	941	Somatic	broad.mit.edu	3	41266124	41266124	A	G	3:g.41266124A>G	ENST00000349496.5:c.121A>G	0.46	52	62	1093	Conflicting_interpretations_of_pathogenicity,_other(Likely_pathogenic(9),Pathogenic(2),Uncertain_significance(1))	0.5744						PRAD				1		Male	Matched		Naive	64.1	71.4		-0.0187005	-0.0187005		Other: Taxol		Negative	7
Metastatic Prostate Adenocarcinoma (SU2C/PCF Dream Team, PNAS 2019)	SC_9048-Tumor	T41A	Metastatic	OncoKB: Oncogenic, level NA;CIViC: Diagnostic: 2, Predictive: 3, Prognostic: 1;MyCancerGenome: not present;CancerHotspot: yes;3DHotspot: no	MutationAssessor: impact: medium, score: 2.68;SIFT: impact: deleterious, score: 0;Polyphen-2: impact: possibly_damaging, score: 0.694	Missense_Mutation	SNP	Diploid	941	Somatic	broad.mit.edu	3	41266124	41266124	A	G	3:g.41266124A>G	ENST00000349496.5:c.121A>G	0.19	43	179	48	Conflicting_interpretations_of_pathogenicity,_other(Likely_pathogenic(9),Pathogenic(2),Uncertain_significance(1))	0.2024						PRAD				1		Male	Matched		Exposed	60.6	72.9	0.420518	0.436893	0.436893	0.888521	Trial 4 post-abiraterone Olaparib		Negative	9
Metastatic Prostate Adenocarcinoma (SU2C/PCF Dream Team, PNAS 2019)	SC_9200_T	T41A	Metastatic	OncoKB: Oncogenic, level NA;CIViC: Diagnostic: 2, Predictive: 3, Prognostic: 1;MyCancerGenome: not present;CancerHotspot: yes;3DHotspot: no	MutationAssessor: impact: medium, score: 2.68;SIFT: impact: deleterious, score: 0;Polyphen-2: impact: possibly_damaging, score: 0.694	Missense_Mutation	SNP	Gain	941	Somatic	broad.mit.edu	3	41266124	41266124	A	G	3:g.41266124A>G	ENST00000349496.5:c.121A>G	0.2	84	343	36	Conflicting_interpretations_of_pathogenicity,_other(Likely_pathogenic(9),Pathogenic(2),Uncertain_significance(1))	0.1777						PRAD				1		Male	Matched		Naive	61.2	70.9	0.387285		0.387285	0.808832	Enzalutamide with Correlative Assessments	TMPRSS2-ERG	Positive	8
Metastatic Prostate Adenocarcinoma (SU2C/PCF Dream Team, PNAS 2019)	SC_9123_Tumor	D32Y	Metastatic	OncoKB: Likely Oncogenic, level NA;CIViC: Prognostic: 1;MyCancerGenome: not present;CancerHotspot: yes;3DHotspot: no	MutationAssessor: impact: medium, score: 2.66;SIFT: impact: deleterious, score: 0;Polyphen-2: impact: probably_damaging, score: 0.992	Missense_Mutation	SNP	Diploid	419	Somatic	broad.mit.edu	3	41266097	41266097	G	T	3:g.41266097G>T	ENST00000349496.5:c.94G>T	0.34	104	206	151	Pathogenic/Likely_pathogenic,_other	0.2207						PRAD				1		Male	Matched		On treatment	63.8	68	0.523915	0.528435	0.528435	1.6805	Standard of care enzalutamide		Negative	9
Metastatic Prostate Adenocarcinoma (SU2C/PCF Dream Team, PNAS 2019)	SC_9121_Tumor	G34E	Metastatic	OncoKB: Likely Oncogenic, level NA;CIViC: Diagnostic: 1;MyCancerGenome: not present;CancerHotspot: yes;3DHotspot: no	MutationAssessor: impact: medium, score: 2.66;SIFT: impact: deleterious, score: 0.03;Polyphen-2: impact: probably_damaging, score: 1	Missense_Mutation	SNP	Gain	285	Somatic	broad.mit.edu	3	41266104	41266104	G	A	3:g.41266104G>A	ENST00000349496.5:c.101G>A	0.17	74	371	119	Pathogenic/Likely_pathogenic,_other	0.404						PRAD				1		Male	Matched		Naive	41.6	57	0.41589		0.41589	1.58659	pharmacodynamic abiraterone		Negative	10
Prostate Adenocarcinoma (TCGA, Firehose Legacy)	TCGA-HC-7738-01	T41A	Primary	OncoKB: Oncogenic, level NA;CIViC: Diagnostic: 2, Predictive: 3, Prognostic: 1;MyCancerGenome: not present;CancerHotspot: yes;3DHotspot: no	MutationAssessor: impact: medium, score: 2.68;SIFT: impact: deleterious, score: 0;Polyphen-2: impact: possibly_damaging, score: 0.694	Missense_Mutation	SNP	Diploid	941	Somatic	broad.mit.edu	3	41266124	41266124	A	G	3:g.41266124A>G	ENST00000349496.5:c.121A>G	0.09	4	40	57	Conflicting_interpretations_of_pathogenicity,_other(Likely_pathogenic(9),Pathogenic(2),Uncertain_significance(1))	0.0275						PRAD				1	Primary	Male	Matched
Prostate Adenocarcinoma (TCGA, Firehose Legacy)	TCGA-EJ-A65D-01	T41A	Primary	OncoKB: Oncogenic, level NA;CIViC: Diagnostic: 2, Predictive: 3, Prognostic: 1;MyCancerGenome: not present;CancerHotspot: yes;3DHotspot: no	MutationAssessor: impact: medium, score: 2.68;SIFT: impact: deleterious, score: 0;Polyphen-2: impact: possibly_damaging, score: 0.694	Missense_Mutation	SNP	Diploid	941	Somatic	broad.mit.edu	3	41266124	41266124	A	G	3:g.41266124A>G	ENST00000349496.5:c.121A>G	0.29	16	39	38	Conflicting_interpretations_of_pathogenicity,_other(Likely_pathogenic(9),Pathogenic(2),Uncertain_significance(1))	0.1029						PRAD				1	Primary	Male	Matched
Prostate Adenocarcinoma (TCGA, Firehose Legacy)	TCGA-HC-8262-01	D32Y	Primary	OncoKB: Likely Oncogenic, level NA;CIViC: Prognostic: 1;MyCancerGenome: not present;CancerHotspot: yes;3DHotspot: no	MutationAssessor: impact: medium, score: 2.66;SIFT: impact: deleterious, score: 0;Polyphen-2: impact: probably_damaging, score: 0.992	Missense_Mutation	SNP	Diploid	419	Somatic	broad.mit.edu	3	41266097	41266097	G	T	3:g.41266097G>T	ENST00000349496.5:c.94G>T	0.15	5	28	39	Pathogenic/Likely_pathogenic,_other	0.0447						PRAD				1	Primary	Male	Matched
Metastatic Prostate Adenocarcinoma (SU2C/PCF Dream Team, PNAS 2019)	PROS11496-6115286-Tumor-SM-6CNPY	S37F	Metastatic	OncoKB: Likely Oncogenic, level NA;CIViC: NA;MyCancerGenome: present;CancerHotspot: yes;3DHotspot: no	MutationAssessor: impact: medium, score: 2.66;SIFT: impact: deleterious, score: 0;Polyphen-2: impact: probably_damaging, score: 1	Missense_Mutation	SNP	Diploid	493	Somatic	broad.mit.edu	3	41266113	41266113	C	T	3:g.41266113C>T	ENST00000349496.5:c.110C>T	0.08	10	122	113	Pathogenic/Likely_pathogenic	0.1773						PRAD				1		Male	Matched		Exposed	66	71					Standard of care abiraterone		No Data	8
Metastatic Prostate Adenocarcinoma (SU2C/PCF Dream Team, PNAS 2019)	PROS12319B-SU2C-06115114-Tumor-SM-4W2N9	S45C	Metastatic	OncoKB: Likely Oncogenic, level NA;CIViC: NA;MyCancerGenome: present;CancerHotspot: yes;3DHotspot: no	MutationAssessor: impact: medium, score: 2.565;SIFT: impact: deleterious, score: 0;Polyphen-2: impact: probably_damaging, score: 0.95	Missense_Mutation	SNP	Diploid	817	Somatic	broad.mit.edu	3	41266137	41266137	C	G	3:g.41266137C>G	ENST00000349496.5:c.134C>G	0.46	56	66	168	Likely_pathogenic	0.2678						PRAD				1		Male	Matched		Naive	59.3	81		0.563527	0.563527		Standard of care abiraterone	ACPP-ETV1	Positive	UNK
Prostate Adenocarcinoma (TCGA, Firehose Legacy)	TCGA-HC-7212-01	S37A	Primary	OncoKB: Likely Oncogenic, level NA;CIViC: NA;MyCancerGenome: present;CancerHotspot: yes;3DHotspot: no	MutationAssessor: impact: medium, score: 2.66;SIFT: impact: deleterious, score: 0;Polyphen-2: impact: probably_damaging, score: 0.999	Missense_Mutation	SNP	Diploid	493	Somatic	broad.mit.edu	3	41266112	41266112	T	G	3:g.41266112T>G	ENST00000349496.5:c.109T>G	0.1	5	46	43	Likely_pathogenic	0.0854						PRAD				1	Primary	Male	Matched
Metastatic Prostate Adenocarcinoma (SU2C/PCF Dream Team, PNAS 2019)	MO_1446_T	S33A	Metastatic	OncoKB: Oncogenic, level NA;CIViC: NA;MyCancerGenome: not present;CancerHotspot: yes;3DHotspot: no	MutationAssessor: impact: medium, score: 2.66;SIFT: impact: deleterious, score: 0;Polyphen-2: impact: probably_damaging, score: 0.999	Missense_Mutation	SNP	Diploid	464	Somatic	broad.mit.edu	3	41266100	41266100	T	G	3:g.41266100T>G	ENST00000349496.5:c.97T>G	0.42	131	184	78	Likely_pathogenic	0.2736						PRAD				1		Male	Matched		Naive		57	-0.0866745	-0.264686	-0.264686	0	Other: Bicalutamide	TMPRSS2-ERG	Positive	UNK
Metastatic Prostate Adenocarcinoma (SU2C/PCF Dream Team, PNAS 2019)	SC_9197_T	S33P	Metastatic	OncoKB: Likely Oncogenic, level NA;CIViC: NA;MyCancerGenome: not present;CancerHotspot: yes;3DHotspot: no	MutationAssessor: impact: medium, score: 2.66;SIFT: impact: deleterious, score: 0.01;Polyphen-2: impact: probably_damaging, score: 1	Missense_Mutation	SNP	Diploid	464	Somatic	broad.mit.edu	3	41266100	41266100	T	C	3:g.41266100T>C	ENST00000349496.5:c.97T>C	0.27	86	233	923	Likely_pathogenic	0.2306						PRAD				1		Male	Matched		On treatment	64.4	65	0.540543		0.540543	0.06206	Standard of care abiraterone		Negative	UNK
Metastatic Prostate Adenocarcinoma (SU2C/PCF Dream Team, PNAS 2019)	PRAD-01115554-Tumor-SM-A56E4	D32G	Metastatic	OncoKB: Likely Oncogenic, level NA;CIViC: NA;MyCancerGenome: not present;CancerHotspot: yes;3DHotspot: no	MutationAssessor: impact: medium, score: 2.66;SIFT: impact: deleterious, score: 0.01;Polyphen-2: impact: probably_damaging, score: 0.984	Missense_Mutation	SNP	Diploid	419	Somatic	broad.mit.edu	3	41266098	41266098	A	G	3:g.41266098A>G	ENST00000349496.5:c.95A>G	0.24	95	305	47	Pathogenic/Likely_pathogenic	0.1988						PRAD				1		Male	Matched		Naive	56.3	58		0.48298	0.48298		Abiraterone no steroids		Negative	7
Metastatic Prostate Adenocarcinoma (SU2C/PCF Dream Team, PNAS 2019)	SC_9165_Tumor	D32A	Metastatic	OncoKB: Likely Oncogenic, level NA;CIViC: NA;MyCancerGenome: not present;CancerHotspot: yes;3DHotspot: no	MutationAssessor: impact: medium, score: 2.66;SIFT: impact: deleterious, score: 0;Polyphen-2: impact: probably_damaging, score: 0.971	Missense_Mutation	SNP	Diploid	419	Somatic	broad.mit.edu	3	41266098	41266098	A	C	3:g.41266098A>C	ENST00000349496.5:c.95A>C	0.04	15	326	153	Likely_pathogenic	0.0405						PRAD				1		Male	Matched		Exposed	61.5	66.8	-0.142622	-0.111873	-0.111873	0	Olaparib		Negative	9
Metastatic Prostate Adenocarcinoma (SU2C/PCF Dream Team, PNAS 2019)	PROS01448-1115161-Tumor-SM-5SGU1	K335I	Metastatic	OncoKB: Oncogenic, level NA;CIViC: NA;MyCancerGenome: not present;CancerHotspot: yes;3DHotspot: no	MutationAssessor: impact: medium, score: 2.905;SIFT: impact: deleterious, score: 0;Polyphen-2: impact: probably_damaging, score: 0.982	Missense_Mutation	SNP	Gain	15	Somatic	broad.mit.edu	3	41268766	41268766	A	T	3:g.41268766A>T	ENST00000349496.5:c.1004A>T	0.31	90	202	69		0.3046						PRAD				1		Male	Matched		Naive	65	67		0.590437	0.590437		Enzalutamide with Correlative Assessments		Negative	9
Metastatic Prostate Adenocarcinoma (SU2C/PCF Dream Team, PNAS 2019)	SC_9144_Tumor	K335I	Metastatic	OncoKB: Oncogenic, level NA;CIViC: NA;MyCancerGenome: not present;CancerHotspot: yes;3DHotspot: no	MutationAssessor: impact: medium, score: 2.905;SIFT: impact: deleterious, score: 0;Polyphen-2: impact: probably_damaging, score: 0.982	Missense_Mutation	SNP	Diploid	15	Somatic	broad.mit.edu	3	41268766	41268766	A	T	3:g.41268766A>T	ENST00000349496.5:c.1004A>T	0.24	62	195	113		0.2516						PRAD				1		Male	Matched		Naive	61	69	0.406262		0.406262	0.469522	Standard of care abiraterone		Negative	10
Prostate Adenocarcinoma (TCGA, Firehose Legacy)	TCGA-QU-A6IM-01	S33A	Primary	OncoKB: Oncogenic, level NA;CIViC: NA;MyCancerGenome: not present;CancerHotspot: yes;3DHotspot: no	MutationAssessor: impact: medium, score: 2.66;SIFT: impact: deleterious, score: 0;Polyphen-2: impact: probably_damaging, score: 0.999	Missense_Mutation	SNP	Diploid	464	Somatic	broad.mit.edu	3	41266100	41266100	T	G	3:g.41266100T>G	ENST00000349496.5:c.97T>G	0.07	3	39	71	Likely_pathogenic	0.0852						PRAD				1	Primary	Male	Matched
Prostate Adenocarcinoma (TCGA, Firehose Legacy)	TCGA-M7-A722-01	S33C	Primary	OncoKB: Oncogenic, level NA;CIViC: NA;MyCancerGenome: not present;CancerHotspot: yes;3DHotspot: no	MutationAssessor: impact: medium, score: 2.66;SIFT: impact: deleterious, score: 0;Polyphen-2: impact: probably_damaging, score: 1	Missense_Mutation	SNP	Diploid	464	Somatic	broad.mit.edu	3	41266101	41266101	C	G	3:g.41266101C>G	ENST00000349496.5:c.98C>G	0.33	14	29	36	Likely_pathogenic,_other	0.0523						PRAD				1	Primary	Male	Matched
Prostate Adenocarcinoma (TCGA, Firehose Legacy)	TCGA-VP-A87H-01	S33Y	Primary	OncoKB: Oncogenic, level NA;CIViC: NA;MyCancerGenome: not present;CancerHotspot: yes;3DHotspot: no	MutationAssessor: impact: medium, score: 2.66;SIFT: impact: deleterious, score: 0;Polyphen-2: impact: probably_damaging, score: 1	Missense_Mutation	SNP	Gain	464	Somatic	broad.mit.edu	3	41266101	41266101	C	A	3:g.41266101C>A	ENST00000349496.5:c.98C>A	0.19	9	39	36	Pathogenic/Likely_pathogenic	0.3105						PRAD				1	Primary	Male	Matched
Prostate Adenocarcinoma (TCGA, Firehose Legacy)	TCGA-EJ-5494-01	D32V	Primary	OncoKB: Likely Oncogenic, level NA;CIViC: NA;MyCancerGenome: not present;CancerHotspot: yes;3DHotspot: no	MutationAssessor: impact: medium, score: 2.66;SIFT: impact: deleterious, score: 0;Polyphen-2: impact: probably_damaging, score: 0.988	Missense_Mutation	SNP	Diploid	419	Somatic	broad.mit.edu	3	41266098	41266098	A	T	3:g.41266098A>T	ENST00000349496.5:c.95A>T	0.09	5	52	41	Likely_pathogenic	0.0008						PRAD				1	Primary	Male	Matched
Prostate Adenocarcinoma (TCGA, Firehose Legacy)	TCGA-EJ-5525-01	D32H	Primary	OncoKB: Likely Oncogenic, level NA;CIViC: NA;MyCancerGenome: not present;CancerHotspot: yes;3DHotspot: no	MutationAssessor: impact: medium, score: 2.66;SIFT: impact: deleterious, score: 0;Polyphen-2: impact: probably_damaging, score: 0.988	Missense_Mutation	SNP	Diploid	419	Somatic	broad.mit.edu	3	41266097	41266097	G	C	3:g.41266097G>C	ENST00000349496.5:c.94G>C	0.38	19	31	68	Likely_pathogenic	0.2169						PRAD				1	Primary	Male	Matched
Metastatic Prostate Adenocarcinoma (SU2C/PCF Dream Team, PNAS 2019)	PRAD-6115387.0-Tumor-SM-7LGU9	Y333F	Metastatic	OncoKB: Unknown, level NA;CIViC: NA;MyCancerGenome: not present;CancerHotspot: no;3DHotspot: no	MutationAssessor: impact: medium, score: 2.91;SIFT: impact: deleterious, score: 0.01;Polyphen-2: impact: probably_damaging, score: 0.965	Missense_Mutation	SNP	Diploid		Unknown	broad.mit.edu	3	41268760	41268760	A	T	3:g.41268760A>T	ENST00000349496.5:c.998A>T	0.22	83	301	75		0.2809						PRAD				1		Male	Matched		Exposed	73.9	83					Standard of care enzalutamide		No Data	9
Metastatic Prostate Adenocarcinoma (SU2C/PCF Dream Team, PNAS 2019)	PRAD-01115245-Tumor-SM-6WZF3	S196T	Metastatic	OncoKB: Unknown, level NA;CIViC: NA;MyCancerGenome: not present;CancerHotspot: no;3DHotspot: no	MutationAssessor: impact: low, score: 1.245;SIFT: impact: tolerated, score: 0.1;Polyphen-2: impact: benign, score: 0	Missense_Mutation	SNP	Diploid		Unknown	broad.mit.edu	3	41266915	41266915	T	A	3:g.41266915T>A	ENST00000349496.5:c.586T>A	0.09	6	58	55		0.1093						PRAD				1		Male	Matched		Exposed	58.9	60					Standard of care enzalutamide		No Data	9
Metastatic Prostate Adenocarcinoma (SU2C/PCF Dream Team, PNAS 2019)	PROS11496-6115322-Tumor-SM-6CNQ6	N138K	Metastatic	OncoKB: Unknown, level NA;CIViC: NA;MyCancerGenome: not present;CancerHotspot: no;3DHotspot: no	MutationAssessor: impact: medium, score: 2.41;SIFT: impact: deleterious, score: 0.01;Polyphen-2: impact: possibly_damaging, score: 0.813	Missense_Mutation	SNP	Diploid		Somatic	broad.mit.edu	3	41266617	41266617	C	G	3:g.41266617C>G	ENST00000349496.5:c.414C>G	0.41	89	127	45		0.3179						PRAD				1		Male	Matched		On treatment		61					Alliance (Arm A- enzalutamide only)		No Data	UNK
Prostate Adenocarcinoma (TCGA, Firehose Legacy)	TCGA-KK-A6DY-01	R342K	Primary	OncoKB: Unknown, level NA;CIViC: NA;MyCancerGenome: not present;CancerHotspot: no;3DHotspot: no	MutationAssessor: impact: medium, score: 2.235;SIFT: impact: deleterious, score: 0;Polyphen-2: impact: probably_damaging, score: 0.917	Missense_Mutation	SNP	Diploid		Somatic	broad.mit.edu	3	41268787	41268787	G	A	3:g.41268787G>A	ENST00000349496.5:c.1025G>A	0.11	9	70	35		0.0995						PRAD				1	Primary	Male	Matched
Prostate Adenocarcinoma (TCGA, Firehose Legacy)	TCGA-ZG-A9LB-01	T75I	Primary	OncoKB: Unknown, level NA;CIViC: NA;MyCancerGenome: not present;CancerHotspot: no;3DHotspot: no	MutationAssessor: impact: medium, score: 2.43;SIFT: impact: tolerated, score: 0.15;Polyphen-2: impact: benign, score: 0.04	Missense_Mutation	SNP	Gain	2	Somatic	broad.mit.edu	3	41266227	41266227	C	T	3:g.41266227C>T	ENST00000349496.5:c.224C>T	0.15	5	29	54		0.3329						PRAD				1	Primary	Male	Matched
Prostate Adenocarcinoma (TCGA, Firehose Legacy)	TCGA-XK-AAIW-01	R225H	Primary	OncoKB: Unknown, level NA;CIViC: NA;MyCancerGenome: not present;CancerHotspot: no;3DHotspot: no	MutationAssessor: impact: medium, score: 2.005;SIFT: impact: deleterious, score: 0;Polyphen-2: impact: possibly_damaging, score: 0.847	Missense_Mutation	SNP	Diploid	1	Somatic	broad.mit.edu	3	41267003	41267003	G	A	3:g.41267003G>A	ENST00000349496.5:c.674G>A	0.35	13	24	6524		0.0272						PRAD				1	Primary	Male	Matched
*Data sourced from The Cancer Genome Atlas (TCGA) Firehose Legacy primary prostate adenocarcinoma (n = 492) and the SUC2/PFC International Dream Team metastatic prostate adenocarcinoma (n=444) datasets.
[truncated: 96 more columns]
