# Supplementary material for: Exploring the Wnt Pathway as a Therapeutic Target for Prostate Cancer
Source: Biomolecules. 2022 Feb 15;12(2):309. doi: 10.3390/biom12020309 (PMC8869457; doi:10.3390/biom12020309)
Supplement: Supplementary file 1 [file biomolecules-12-00309-s001.zip › Table S6.xlsx]

## Sheet: Table S6
Study of Origin	Sample ID	APC mutation	Sample	Annotation	Functional Impact	Mutation Type	Variant Type	Copy #	COSMIC	MS	VS	Center	Chromosome	Start Pos	End Pos	Ref	Var	HGVSg	HGVSc	Allele Freq (T)	Allele Freq (N)	Variant Reads	Ref Reads	Variant Reads (Normal)	Ref Reads (Normal)	# Mut in Sample	Exon	gnomAD	ClinVar	dbSNP	Diagnosis Age	Data Source	Fraction Genome Altered	Fusion	Radical Prostatectomy Gleason Score for Prostate Cancer	Metastatic Site	Mutation Burden	Normal Genome Coverage	Oncotree Code	Ploidy	Purity	Reviewed Gleason Category	Number of Samples Per Patient	Sample Type	Sex	Somatic Status	Tumor Genome Coverage	Abiraterone (ABI) and Enzalutamide (ENZA) Exposure Status	Age at Diagnosis
Metastatic Prostate Adenocarcinoma (SU2C/PCF Dream Team, PNAS 2019)	MO_1095-Tumor	T1556Nfs*3	Metastatic	OncoKB: Likely Oncogenic, level NA;CIViC: NA;MyCancerGenome: not present;CancerHotspot: no;3DHotspot: no	MutationAssessor: NA;SIFT: NA;Polyphen-2: NA	Frame_Shift_Ins	INS	ShallowDel	244	Somatic	Untested	broad.mit.edu	5	112175951	112175952	-	A	5:g.112175951_112175952insA	ENST00000257430.4:c.4666dup				73			47	16/16		Conflicting_interpretations_of_pathogenicity(Pathogenic(3),Uncertain_significance(1))				0.4268						PRAD				1		Male	Matched		Naive	69.8
Metastatic Prostate Adenocarcinoma (SU2C/PCF Dream Team, PNAS 2019)	PM172-TM	T1556Nfs*3	Metastatic	OncoKB: Likely Oncogenic, level NA;CIViC: NA;MyCancerGenome: not present;CancerHotspot: no;3DHotspot: no	MutationAssessor: NA;SIFT: NA;Polyphen-2: NA	Frame_Shift_Ins	INS	Diploid	244	Somatic	Untested	broad.mit.edu	5	112175951	112175952	-	A	5:g.112175951_112175952insA	ENST00000257430.4:c.4666dup				21			35	16/16		Conflicting_interpretations_of_pathogenicity(Pathogenic(3),Uncertain_significance(1))				0.6222						PRAD				1		Male	Matched		On treatment	64.4
Metastatic Prostate Adenocarcinoma (SU2C/PCF Dream Team, PNAS 2019)	PRAD-6115604.0-Tumor-SM-B2XS9	T1556Nfs*3	Metastatic	OncoKB: Likely Oncogenic, level NA;CIViC: NA;MyCancerGenome: not present;CancerHotspot: no;3DHotspot: no	MutationAssessor: NA;SIFT: NA;Polyphen-2: NA	Frame_Shift_Ins	INS	ShallowDel	244	Somatic	Untested	broad.mit.edu	5	112175951	112175952	-	A	5:g.112175951_112175952insA	ENST00000257430.4:c.4666dup				177			134	16/16		Conflicting_interpretations_of_pathogenicity(Pathogenic(3),Uncertain_significance(1))				0.2899						PRAD				1		Male	Matched		Naive
Metastatic Prostate Adenocarcinoma (SU2C/PCF Dream Team, PNAS 2019)	SC_9008-Tumor	T1556Nfs*3	Metastatic	OncoKB: Likely Oncogenic, level NA;CIViC: NA;MyCancerGenome: not present;CancerHotspot: no;3DHotspot: no	MutationAssessor: NA;SIFT: NA;Polyphen-2: NA	Frame_Shift_Ins	INS	ShallowDel	244	Somatic	Untested	broad.mit.edu	5	112175951	112175952	-	A	5:g.112175951_112175952insA	ENST00000257430.4:c.4666dup				85			1246	16/16		Conflicting_interpretations_of_pathogenicity(Pathogenic(3),Uncertain_significance(1))				0.2104						PRAD				1		Male	Matched		UNK
Metastatic Prostate Adenocarcinoma (SU2C/PCF Dream Team, PNAS 2019)	SC_9065-TM-Tumor2	T1556Nfs*3	Metastatic	OncoKB: Likely Oncogenic, level NA;CIViC: NA;MyCancerGenome: not present;CancerHotspot: no;3DHotspot: no	MutationAssessor: NA;SIFT: NA;Polyphen-2: NA	Frame_Shift_Ins	INS	ShallowDel	244	Somatic	Untested	broad.mit.edu	5	112175951	112175952	-	A	5:g.112175951_112175952insA	ENST00000257430.4:c.4666dup				211			96	16/16		Conflicting_interpretations_of_pathogenicity(Pathogenic(3),Uncertain_significance(1))				0.1067						PRAD				2		Male	Matched		Exposed	75.9
Metastatic Prostate Adenocarcinoma (SU2C/PCF Dream Team, PNAS 2019)	SC_9065-Tumor	T1556Nfs*3	Metastatic	OncoKB: Likely Oncogenic, level NA;CIViC: NA;MyCancerGenome: not present;CancerHotspot: no;3DHotspot: no	MutationAssessor: NA;SIFT: NA;Polyphen-2: NA	Frame_Shift_Ins	INS	ShallowDel	244	Somatic	Untested	broad.mit.edu	5	112175951	112175952	-	A	5:g.112175951_112175952insA	ENST00000257430.4:c.4666dup				230			48	16/16		Conflicting_interpretations_of_pathogenicity(Pathogenic(3),Uncertain_significance(1))				0.1094						PRAD				2		Male	Matched		Naive	75.9
Metastatic Prostate Adenocarcinoma (SU2C/PCF Dream Team, PNAS 2019)	SC_9170_Tumor	T1556Nfs*3	Metastatic	OncoKB: Likely Oncogenic, level NA;CIViC: NA;MyCancerGenome: not present;CancerHotspot: no;3DHotspot: no	MutationAssessor: NA;SIFT: NA;Polyphen-2: NA	Frame_Shift_Ins	INS	ShallowDel	244	Somatic	Untested	broad.mit.edu	5	112175951	112175952	-	A	5:g.112175951_112175952insA	ENST00000257430.4:c.4666dup				198			4	16/16		Conflicting_interpretations_of_pathogenicity(Pathogenic(3),Uncertain_significance(1))				0.2338						PRAD				1		Male	Matched		Naive	50.8
Metastatic Prostate Adenocarcinoma (SU2C/PCF Dream Team, PNAS 2019)	SC_9184_T	T1556Nfs*3	Metastatic	OncoKB: Likely Oncogenic, level NA;CIViC: NA;MyCancerGenome: not present;CancerHotspot: no;3DHotspot: no	MutationAssessor: NA;SIFT: NA;Polyphen-2: NA	Frame_Shift_Ins	INS	ShallowDel	244	Somatic	Untested	broad.mit.edu	5	112175951	112175952	-	A	5:g.112175951_112175952insA	ENST00000257430.4:c.4666dup				317			54	16/16		Conflicting_interpretations_of_pathogenicity(Pathogenic(3),Uncertain_significance(1))				0.3488						PRAD				1		Male	Matched		Exposed	60.7
Metastatic Prostate Adenocarcinoma (SU2C/PCF Dream Team, PNAS 2019)	SC_9187_T	T1556Nfs*3	Metastatic	OncoKB: Likely Oncogenic, level NA;CIViC: NA;MyCancerGenome: not present;CancerHotspot: no;3DHotspot: no	MutationAssessor: NA;SIFT: NA;Polyphen-2: NA	Frame_Shift_Ins	INS	ShallowDel	244	Somatic	Untested	broad.mit.edu	5	112175951	112175952	-	A	5:g.112175951_112175952insA	ENST00000257430.4:c.4666dup				335			65	16/16		Conflicting_interpretations_of_pathogenicity(Pathogenic(3),Uncertain_significance(1))				0.5567						PRAD				1		Male	Matched		Exposed	64
Metastatic Prostate Adenocarcinoma (SU2C/PCF Dream Team, PNAS 2019)	MO_1337-TM	R1450*	Metastatic	OncoKB: Likely Oncogenic, level NA;CIViC: NA;MyCancerGenome: not present;CancerHotspot: no;3DHotspot: no	MutationAssessor: NA;SIFT: NA;Polyphen-2: NA	Nonsense_Mutation	SNP	ShallowDel	220	Somatic	Untested	broad.mit.edu	5	112175639	112175639	C	T	5:g.112175639C>T	ENST00000257430.4:c.4348C>T	0.42		134	187			45	16/16		Pathogenic	rs121913332			0.2904						PRAD				1		Male	Matched		Naive	60.6
Metastatic Prostate Adenocarcinoma (SU2C/PCF Dream Team, PNAS 2019)	WCM650_Z1	S1465Wfs*3	Metastatic	OncoKB: Likely Oncogenic, level NA;CIViC: NA;MyCancerGenome: not present;CancerHotspot: no;3DHotspot: no	MutationAssessor: NA;SIFT: NA;Polyphen-2: NA	Frame_Shift_Del	DEL	Diploid	103	NA	NA	WCM	5	112175676	112175677	AG	-	5:g.112175676_112175677del	ENST00000257430.4:c.4393_4394del	0.44		69	88			523	16/16		Pathogenic				0.2395						PRAD				1		Male	Matched		Naive	67.4
Metastatic Prostate Adenocarcinoma (SU2C/PCF Dream Team, PNAS 2019)	WCM650_Z1	D849Ifs*12	Metastatic	OncoKB: Likely Oncogenic, level NA;CIViC: NA;MyCancerGenome: not present;CancerHotspot: no;3DHotspot: no	MutationAssessor: NA;SIFT: NA;Polyphen-2: NA	Frame_Shift_Del	DEL	Diploid	9	NA	NA	WCM	5	112173831	112173831	A	-	5:g.112173831del	ENST00000257430.4:c.2544del	0.53		28	25			523	16/16						0.2395						PRAD				1		Male	Matched		Naive	67.4
Metastatic Prostate Adenocarcinoma (SU2C/PCF Dream Team, PNAS 2019)	PRAD-6115593.0-Tumor-SM-B2XRV	E1513*	Metastatic	OncoKB: Likely Oncogenic, level NA;CIViC: NA;MyCancerGenome: not present;CancerHotspot: no;3DHotspot: no	MutationAssessor: NA;SIFT: NA;Polyphen-2: NA	Nonsense_Mutation	SNP	ShallowDel	4	Somatic	Untested	broad.mit.edu	5	112175828	112175828	G	T	5:g.112175828G>T	ENST00000257430.4:c.4537G>T	0.71		69	28			88	16/16						0.3475						PRAD				1		Male	Matched		Exposed
Metastatic Prostate Adenocarcinoma (SU2C/PCF Dream Team, PNAS 2019)	PRAD-01115468-Tumor-SM-6B2KE	E1464Vfs*8	Metastatic	OncoKB: Likely Oncogenic, level NA;CIViC: NA;MyCancerGenome: not present;CancerHotspot: no;3DHotspot: no	MutationAssessor: NA;SIFT: NA;Polyphen-2: NA	Frame_Shift_Del	DEL	Diploid	47	Somatic	Untested	broad.mit.edu	5	112175676	112175679	AGAG	-	5:g.112175676_112175679del	ENST00000257430.4:c.4391_4394del				159			577	16/16		Pathogenic				0.2317						PRAD				1		Male	Matched		Naive	73.1
Metastatic Prostate Adenocarcinoma (SU2C/PCF Dream Team, PNAS 2019)	PROS01448-6115237-Tumor-SM-67ERZ	R2326*	Metastatic	OncoKB: Likely Oncogenic, level NA;CIViC: NA;MyCancerGenome: not present;CancerHotspot: no;3DHotspot: no	MutationAssessor: NA;SIFT: NA;Polyphen-2: NA	Nonsense_Mutation	SNP	ShallowDel		Somatic	Untested	broad.mit.edu	5	112178267	112178267	C	T	5:g.112178267C>T	ENST00000257430.4:c.6976C>T	0.42		33	45			86	16/16		Pathogenic/Likely_pathogenic	rs1060503355			0.5824						PRAD				1		Male	Matched		Naive
Metastatic Prostate Adenocarcinoma (SU2C/PCF Dream Team, PNAS 2019)	SC_9162_Tumor	Q1541*	Metastatic	OncoKB: Likely Oncogenic, level NA;CIViC: NA;MyCancerGenome: not present;CancerHotspot: no;3DHotspot: no	MutationAssessor: NA;SIFT: NA;Polyphen-2: NA	Nonsense_Mutation	SNP	ShallowDel	4	Somatic	Untested	broad.mit.edu	5	112175912	112175912	C	T	5:g.112175912C>T	ENST00000257430.4:c.4621C>T	0.3		50	115			67	16/16		Pathogenic	rs786201801			0.6271						PRAD				1		Male	Matched		Exposed	73.3
Metastatic Prostate Adenocarcinoma (SU2C/PCF Dream Team, PNAS 2019)	PRAD-01115466-Tumor-SM-6B2KC	E1309Dfs*4	Metastatic	OncoKB: Likely Oncogenic, level NA;CIViC: NA;MyCancerGenome: not present;CancerHotspot: no;3DHotspot: no	MutationAssessor: NA;SIFT: NA;Polyphen-2: NA	Frame_Shift_Del	DEL	ShallowDel	214	Somatic	Untested	broad.mit.edu	5	112175212	112175216	AAAAG	-	5:g.112175212_112175216del	ENST00000257430.4:c.3927_3931del				463			56	16/16	7.96686e-06	Pathogenic				0.5182						PRAD				1		Male	Matched		Naive	58.1
Metastatic Prostate Adenocarcinoma (SU2C/PCF Dream Team, PNAS 2019)	PROS12319B-SU2C-06115121-Tumor-SM-4W2NG	T1895Pfs*6	Metastatic	OncoKB: Likely Oncogenic, level NA;CIViC: NA;MyCancerGenome: not present;CancerHotspot: no;3DHotspot: no	MutationAssessor: NA;SIFT: NA;Polyphen-2: NA	Frame_Shift_Del	DEL	ShallowDel		Somatic	Untested	broad.mit.edu	5	112176972	112176972	T	-	5:g.112176972del	ENST00000257430.4:c.5682del				69			56	16/16						0.6339						PRAD				1		Male	Matched		On treatment	49.8
Metastatic Prostate Adenocarcinoma (SU2C/PCF Dream Team, PNAS 2019)	MO_1128-Tumor	L1564Ffs*3	Metastatic	OncoKB: Likely Oncogenic, level NA;CIViC: NA;MyCancerGenome: not present;CancerHotspot: no;3DHotspot: no	MutationAssessor: NA;SIFT: NA;Polyphen-2: NA	Frame_Shift_Ins	INS	ShallowDel	3	Somatic	Untested	broad.mit.edu	5	112175980	112175981	-	T	5:g.112175980_112175981insT	ENST00000257430.4:c.4691dup				107			53	16/16						0.3194						PRAD				1		Male	Matched		Naive	59.7
Metastatic Prostate Adenocarcinoma (SU2C/PCF Dream Team, PNAS 2019)	MO_1241-Tumor	P1432Hfs*41	Metastatic	OncoKB: Likely Oncogenic, level NA;CIViC: NA;MyCancerGenome: not present;CancerHotspot: no;3DHotspot: no	MutationAssessor: NA;SIFT: NA;Polyphen-2: NA	Frame_Shift_Del	DEL	ShallowDel	2	Somatic	Untested	broad.mit.edu	5	112175585	112175585	C	-	5:g.112175585del	ENST00000257430.4:c.4295del				197			54	16/16						0.5663						PRAD				1		Male	Matched		Naive	74.6
Metastatic Prostate Adenocarcinoma (SU2C/PCF Dream Team, PNAS 2019)	SC_9011-Tumor	A1945Qfs*25	Metastatic	OncoKB: Likely Oncogenic, level NA;CIViC: NA;MyCancerGenome: not present;CancerHotspot: no;3DHotspot: no	MutationAssessor: NA;SIFT: NA;Polyphen-2: NA	Frame_Shift_Del	DEL	ShallowDel		Somatic	Untested	broad.mit.edu	5	112177121	112177121	G	-	5:g.112177121del	ENST00000257430.4:c.5833del				193			37	16/16						0.1317						PRAD				1		Male	Matched		Naive	67.1
Metastatic Prostate Adenocarcinoma (SU2C/PCF Dream Team, PNAS 2019)	PRAD-6115387.0-Tumor-SM-7LGU9	R2226*	Metastatic	OncoKB: Likely Oncogenic, level NA;CIViC: NA;MyCancerGenome: not present;CancerHotspot: no;3DHotspot: no	MutationAssessor: NA;SIFT: NA;Polyphen-2: NA	Nonsense_Mutation	SNP	Diploid		Unknown	NA	broad.mit.edu	5	112177967	112177967	C	T	5:g.112177967C>T	ENST00000257430.4:c.6676C>T	0.08		20	246			75	16/16		Pathogenic	rs1064794626			0.2809						PRAD				1		Male	Matched		Exposed	73.9
Metastatic Prostate Adenocarcinoma (SU2C/PCF Dream Team, PNAS 2019)	PRAD-6115402.0-Tumor-SM-7LGUP	K1817Ifs*45	Metastatic	OncoKB: Likely Oncogenic, level NA;CIViC: NA;MyCancerGenome: not present;CancerHotspot: no;3DHotspot: no	MutationAssessor: NA;SIFT: NA;Polyphen-2: NA	Frame_Shift_Del	DEL	ShallowDel		Somatic	Untested	broad.mit.edu	5	112176740	112176743	AAAA	-	5:g.112176740_112176743del	ENST00000257430.4:c.5450_5453del				156			46	16/16						0.2112						PRAD				1		Male	Matched		Exposed
Metastatic Prostate Adenocarcinoma (SU2C/PCF Dream Team, PNAS 2019)	SC_9151_Tumor	X653_splice	Metastatic	OncoKB: Likely Oncogenic, level NA;CIViC: NA;MyCancerGenome: not present;CancerHotspot: no;3DHotspot: no	MutationAssessor: impact: medium, score: 2.11;SIFT: NA;Polyphen-2: NA	Splice_Site	SNP	ShallowDel		Somatic	Untested	broad.mit.edu	5	112170863	112170863	G	T	5:g.112170863G>T	ENST00000257430.4:c.1958+1G>T	0.21		19	70			54							0.207						PRAD				1		Male	Matched		Exposed	55
Metastatic Prostate Adenocarcinoma (SU2C/PCF Dream Team, PNAS 2019)	SC_9182_T	G859Vfs*2	Metastatic	OncoKB: Likely Oncogenic, level NA;CIViC: NA;MyCancerGenome: not present;CancerHotspot: no;3DHotspot: no	MutationAssessor: NA;SIFT: NA;Polyphen-2: NA	Frame_Shift_Del	DEL	ShallowDel		Somatic	Untested	broad.mit.edu	5	112173866	112173866	G	-	5:g.112173866del	ENST00000257430.4:c.2576del				257			27	16/16						0.2341						PRAD				1		Male	Matched		Naive	66.5
Metastatic Prostate Adenocarcinoma (SU2C/PCF Dream Team, PNAS 2019)	PROS10448P28-SU2C.01115016-Tumor-SM-42W9E	S1545Ifs*3	Metastatic	OncoKB: Likely Oncogenic, level NA;CIViC: NA;MyCancerGenome: not present;CancerHotspot: no;3DHotspot: no	MutationAssessor: NA;SIFT: NA;Polyphen-2: NA	Frame_Shift_Ins	INS	Diploid	5	Somatic	Untested	broad.mit.edu	5	112175921	112175922	-	A	5:g.112175921_112175922insA	ENST00000257430.4:c.4632dup				26			32	16/16						0.8525						PRAD				2		Male	Matched		Exposed	83.1
Metastatic Prostate Adenocarcinoma (SU2C/PCF Dream Team, PNAS 2019)	WCM650_Z1	K1462Rfs*11	Metastatic	OncoKB: Likely Oncogenic, level NA;CIViC: NA;MyCancerGenome: not present;CancerHotspot: no;3DHotspot: no	MutationAssessor: NA;SIFT: NA;Polyphen-2: NA	Frame_Shift_Del	DEL	Diploid	7	NA	NA	WCM	5	112175676	112175676	A	-	5:g.112175676del	ENST00000257430.4:c.4385del	0.44		69	88			523	16/16						0.2395						PRAD				1		Male	Matched		Naive	67.4
Metastatic Prostate Adenocarcinoma (SU2C/PCF Dream Team, PNAS 2019)	WCM650_Z1	K1462Rfs*11	Metastatic	OncoKB: Likely Oncogenic, level NA;CIViC: NA;MyCancerGenome: not present;CancerHotspot: no;3DHotspot: no	MutationAssessor: NA;SIFT: NA;Polyphen-2: NA	Frame_Shift_Del	DEL	Diploid	7	NA	NA	WCM	5	112175675	112175675	A	-	5:g.112175675del	ENST00000257430.4:c.4385del	0.44		69	88			523	16/16						0.2395						PRAD				1		Male	Matched		Naive	67.4
Prostate Adenocarcinoma (TCGA, Firehose Legacy)	TCGA-YL-A8SO-01	R1114*	Primary	OncoKB: Likely Oncogenic, level NA;CIViC: NA;MyCancerGenome: not present;CancerHotspot: no;3DHotspot: no	MutationAssessor: NA;SIFT: NA;Polyphen-2: NA	Nonsense_Mutation	SNP	ShallowDel	51	Somatic	NA	broad.mit.edu	5	112174631	112174631	C	T	5:g.112174631C>T	ENST00000257430.4:c.3340C>T	0.36		17	30			42	16/16		Pathogenic	rs121913331	64		0.2187						PRAD				1	Primary	Male	Matched
Prostate Adenocarcinoma (TCGA, Firehose Legacy)	TCGA-XK-AAJ3-01	R302*	Primary	OncoKB: Likely Oncogenic, level NA;CIViC: NA;MyCancerGenome: not present;CancerHotspot: no;3DHotspot: no	MutationAssessor: NA;SIFT: NA;Polyphen-2: NA	Nonsense_Mutation	SNP	DeepDel	26	Somatic	NA	broad.mit.edu	5	112151261	112151261	C	T	5:g.112151261C>T	ENST00000257430.4:c.904C>T	0.56		33	26			52	2016-09-01		Pathogenic	rs137854568	56		0.123						PRAD				1	Primary	Male	Matched
Prostate Adenocarcinoma (TCGA, Firehose Legacy)	TCGA-YL-A8S8-01	S1400*	Primary	OncoKB: Likely Oncogenic, level NA;CIViC: NA;MyCancerGenome: not present;CancerHotspot: no;3DHotspot: no	MutationAssessor: NA;SIFT: NA;Polyphen-2: NA	Nonsense_Mutation	SNP	DeepDel	18	Somatic	NA	broad.mit.edu	5	112175490	112175490	C	A	5:g.112175490C>A	ENST00000257430.4:c.4199C>A	0.13		7	45			40	16/16				68		0.3664						PRAD				1	Primary	Male	Matched
Prostate Adenocarcinoma (TCGA, Firehose Legacy)	TCGA-EJ-A8FS-01	Q1123*	Primary	OncoKB: Likely Oncogenic, level NA;CIViC: NA;MyCancerGenome: not present;CancerHotspot: no;3DHotspot: no	MutationAssessor: NA;SIFT: NA;Polyphen-2: NA	Nonsense_Mutation	SNP	ShallowDel	3	Somatic	NA	broad.mit.edu	5	112174658	112174658	C	T	5:g.112174658C>T	ENST00000257430.4:c.3367C>T	0.41		15	22			33	16/16		Pathogenic	rs1580634617	66		0.0934						PRAD				1	Primary	Male	Matched
Prostate Adenocarcinoma (TCGA, Firehose Legacy)	TCGA-EJ-7325-01	S1539*	Primary	OncoKB: Likely Oncogenic, level NA;CIViC: NA;MyCancerGenome: not present;CancerHotspot: no;3DHotspot: no	MutationAssessor: NA;SIFT: NA;Polyphen-2: NA	Nonsense_Mutation	SNP	ShallowDel	5	Somatic	NA	broad.mit.edu	5	112175907	112175907	C	G	5:g.112175907C>G	ENST00000257430.4:c.4616C>G	0.69		35	16			29	16/16				63		0.0457						PRAD				1	Primary	Male	Matched
Prostate Adenocarcinoma (TCGA, Firehose Legacy)	TCGA-XQ-A8TA-01	L1522*	Primary	OncoKB: Likely Oncogenic, level NA;CIViC: NA;MyCancerGenome: not present;CancerHotspot: no;3DHotspot: no	MutationAssessor: NA;SIFT: NA;Polyphen-2: NA	Nonsense_Mutation	SNP	ShallowDel	1	Somatic	NA	broad.mit.edu	5	112175856	112175856	T	G	5:g.112175856T>G	ENST00000257430.4:c.4565T>G	0.47		30	34			112	16/16				59		0.3508						PRAD				1	Primary	Male	Matched
Prostate Adenocarcinoma (TCGA, Firehose Legacy)	TCGA-HC-7819-01	T1438Nfs*17	Primary	OncoKB: Likely Oncogenic, level NA;CIViC: NA;MyCancerGenome: not present;CancerHotspot: no;3DHotspot: no	MutationAssessor: NA;SIFT: NA;Polyphen-2: NA	Frame_Shift_Ins	INS	Diploid	16	Somatic	NA	broad.mit.edu	5	112175599	112175600	-	A	5:g.112175599_112175600insA	ENST00000257430.4:c.4312dup	0.11		7	58			38	16/16				53		0.0674						PRAD				1	Primary	Male	Matched
Prostate Adenocarcinoma (TCGA, Firehose Legacy)	TCGA-YL-A9WI-01	T1313Qfs*6	Primary	OncoKB: Likely Oncogenic, level NA;CIViC: NA;MyCancerGenome: not present;CancerHotspot: no;3DHotspot: no	MutationAssessor: NA;SIFT: NA;Polyphen-2: NA	Frame_Shift_Del	DEL	ShallowDel	2	Somatic	NA	broad.mit.edu	5	112175225	112175231	GGAACTA	-	5:g.112175225_112175231del	ENST00000257430.4:c.3936_3942del	0.61		14	9			41	16/16				63		0.376						PRAD				1	Primary	Male	Matched
Metastatic Prostate Adenocarcinoma (SU2C/PCF Dream Team, PNAS 2019)	PROS01448-6115224-Tumor-SM-67ERT	I2329V	Metastatic	OncoKB: Unknown, level NA;CIViC: NA;MyCancerGenome: not present;CancerHotspot: no;3DHotspot: no	MutationAssessor: impact: low, score: 1.1;SIFT: impact: tolerated, score: 0.76;Polyphen-2: impact: benign, score: 0.047	Missense_Mutation	SNP	Diploid		Somatic	Untested	broad.mit.edu	5	112178276	112178276	A	G	5:g.112178276A>G	ENST00000257430.4:c.6985A>G	0.35		66	123			70	16/16	0.000291189	Conflicting_interpretations_of_pathogenicity(Benign(2),Likely_benign(4),Uncertain_significance(1))	rs146048493			0.2175						PRAD				1		Male	Matched		Exposed	71.8
Metastatic Prostate Adenocarcinoma (SU2C/PCF Dream Team, PNAS 2019)	SC_9081-TM	R653M	Metastatic	OncoKB: Unknown, level NA;CIViC: NA;MyCancerGenome: not present;CancerHotspot: no;3DHotspot: no	MutationAssessor: impact: medium, score: 2.11;SIFT: impact: deleterious, score: 0;Polyphen-2: impact: probably_damaging, score: 0.999	Missense_Mutation	SNP	Diploid	4	Somatic	Untested	broad.mit.edu	5	112170862	112170862	G	T	5:g.112170862G>T	ENST00000257430.4:c.1958G>T	0.34		20	38			697	15/16		Pathogenic/Likely_pathogenic	rs1060503318			0.0487						PRAD				1		Male	Matched		Naive	61.5
Metastatic Prostate Adenocarcinoma (SU2C/PCF Dream Team, PNAS 2019)	PM90-TM	G1466R	Metastatic	OncoKB: Unknown, level NA;CIViC: NA;MyCancerGenome: not present;CancerHotspot: no;3DHotspot: no	MutationAssessor: impact: low, score: 0.895;SIFT: impact: tolerated, score: 0.43;Polyphen-2: impact: benign, score: 0.265	Missense_Mutation	SNP	ShallowDel	2	Somatic	Untested	broad.mit.edu	5	112175687	112175687	G	A	5:g.112175687G>A	ENST00000257430.4:c.4396G>A	0.21		17	64			35	16/16						0.2082						PRAD				1		Male	Matched		Exposed	58.8
Metastatic Prostate Adenocarcinoma (SU2C/PCF Dream Team, PNAS 2019)	PROS11496-6115295-Tumor-SM-6CNQ7	K1600E	Metastatic	OncoKB: Unknown, level NA;CIViC: NA;MyCancerGenome: not present;CancerHotspot: no;3DHotspot: no	MutationAssessor: impact: neutral, score: 0.55;SIFT: impact: tolerated, score: 0.62;Polyphen-2: impact: benign, score: 0.062	Missense_Mutation	SNP	Diploid		Somatic	Untested	broad.mit.edu	5	112176089	112176089	A	G	5:g.112176089A>G	ENST00000257430.4:c.4798A>G	0.53		218	195			60	16/16						0.5311						PRAD				1		Male	Matched		On treatment	44.9
Metastatic Prostate Adenocarcinoma (SU2C/PCF Dream Team, PNAS 2019)	WCM650_Z1	T1438R	Metastatic	OncoKB: Unknown, level NA;CIViC: NA;MyCancerGenome: not present;CancerHotspot: no;3DHotspot: no	MutationAssessor: impact: low, score: 1.1;SIFT: impact: deleterious, score: 0;Polyphen-2: impact: probably_damaging, score: 0.996	Missense_Mutation	SNP	Diploid		NA	NA	WCM	5	112175604	112175604	C	G	5:g.112175604C>G	ENST00000257430.4:c.4313C>G	0.09		7	68			523	16/16						0.2395						PRAD				1		Male	Matched		Naive	67.4
Prostate Adenocarcinoma (TCGA, Firehose Legacy)	TCGA-HC-A632-01	R2714H	Primary	OncoKB: Unknown, level NA;CIViC: NA;MyCancerGenome: not present;CancerHotspot: no;3DHotspot: no	MutationAssessor: impact: neutral, score: 0.55;SIFT: impact: tolerated_low_confidence, score: 0.5;Polyphen-2: impact: benign, score: 0	Missense_Mutation	SNP	Diploid	1	Somatic	NA	broad.mit.edu	5	112179432	112179432	G	A	5:g.112179432G>A	ENST00000257430.4:c.8141G>A	0.26		33	96			38	16/16	3.58112e-05	Conflicting_interpretations_of_pathogenicity(Likely_benign(1),Uncertain_significance(6))	rs747362422	68		0.1546						PRAD				1	Primary	Male	Matched
Prostate Adenocarcinoma (TCGA, Firehose Legacy)	TCGA-HC-A8D0-01	A1553V	Primary	OncoKB: Unknown, level NA;CIViC: NA;MyCancerGenome: not present;CancerHotspot: no;3DHotspot: no	MutationAssessor: impact: low, score: 1.7;SIFT: impact: tolerated, score: 0.33;Polyphen-2: impact: benign, score: 0	Missense_Mutation	SNP	Diploid		Somatic	NA	broad.mit.edu	5	112175949	112175949	C	T	5:g.112175949C>T	ENST00000257430.4:c.4658C>T	0.16		13	67			31	16/16		Uncertain_significance	rs1554086050	61		0.0414						PRAD				1	Primary	Male	Matched
Metastatic Prostate Adenocarcinoma (SU2C/PCF Dream Team, PNAS 2019)	PRAD-01115265-Tumor-SM-6WZFB	I1307K	Metastatic	OncoKB: Inconclusive, level NA;CIViC: NA;MyCancerGenome: not present;CancerHotspot: no;3DHotspot: no	MutationAssessor: impact: low, score: 1.1;SIFT: impact: tolerated, score: 0.7;Polyphen-2: impact: benign, score: 0.006	Missense_Mutation	SNP	Diploid	4	Germline	NA	NA	5	112175211	112175211	T	A	5:g.112175211T>A	ENST00000257430.4:c.3920T>A							31	16/16	0.00208732	Conflicting_interpretations_of_pathogenicity,_association,_risk_factor(Likely_benign(1),Likely_pathogenic(5),Pathogenic(2),Uncertain_significance(9))	rs1801155			0.2526						PRAD				1		Male	Matched		Naive	76.3
Metastatic Prostate Adenocarcinoma (SU2C/PCF Dream Team, PNAS 2019)	PROS01448-6115219-Tumor-SM-67ERS	I1307K	Metastatic	OncoKB: Inconclusive, level NA;CIViC: NA;MyCancerGenome: not present;CancerHotspot: no;3DHotspot: no	MutationAssessor: impact: low, score: 1.1;SIFT: impact: tolerated, score: 0.7;Polyphen-2: impact: benign, score: 0.006	Missense_Mutation	SNP	Diploid	4	Germline	NA	NA	5	112175211	112175211	T	A	5:g.112175211T>A	ENST00000257430.4:c.3920T>A							67	16/16	0.00208732	Conflicting_interpretations_of_pathogenicity,_association,_risk_factor(Likely_benign(1),Likely_pathogenic(5),Pathogenic(2),Uncertain_significance(9))	rs1801155			0.7378						PRAD				1		Male	Matched		Exposed	55.2
[truncated: 105 more columns]
